# Supplementary material for: Communication between the stem cell niche and an adjacent differentiation niche through miRNA and EGFR signaling orchestrates exit from the stem cell state in the Drosophila ovary
Source: PLoS Biol. 2024 Mar 21;22(3):e3002515. doi: 10.1371/journal.pbio.3002515 (PMC10986965; doi:10.1371/journal.pbio.3002515)
Supplement: S1 Data — (XLSX) [file pbio.3002515.s019.xlsx]

## Sheet: Fig. 1
Fig. 1D
	Percentage of the germaria carrying five or more spectrosome-containing cells
	w1118	miR-970 [KO]	miR-124 [△177]	miR-986 [KO]	miR-957 [KO]
<5 spectrosomes	75	31	21	18	10
>=5 spectrosomes	6	32	49	34	50
N	81	63	70	52	60
<5 spectrosomes %	0.925926	0.492063	0.3	0.346154	0.166667
>=5 spectrosomes %	0.0740741	0.507937	0.7	0.653846	0.833333
Fig. 1G
	Percentage of the germaria carrying five or more spectrosome-containing cells
	w1118	miR-124[6]	miR-124[7]
<5 spectrosomes	75	23	22
>=5 spectrosomes	6	61	59
N	81	84	81
<5 spectrosomes %	0.925926	0.27381	0.271605
>=5 spectrosomes %	0.0740741	0.72619	0.728395

## Sheet: Fig. 2
Fig. 2C
	Percentage of the germaria carrying five or more spectrosome-containing cells
	miR-124[6];bab1 GAL80ts>miR-124				miR-124[7];bab1 GAL80ts>miR-124
	18 ℃		29 ℃		18 ℃		29 ℃
	5 days	10 days	5 days	10 days	5 days	10 days	5 days	10 days
<5 spectrosomes	39	32	88	82	17	29	122	81
>=5 spectrosomes	73	72	17	13	71	101	13	14
N	112	104	105	95	88	130	135	95
<5 spectrosomes %	0.348214	0.307692	0.838095	0.863158	0.193182	0.223077	0.903704	0.852632
>=5 spectrosomes %	0.651786	0.692308	0.161905	0.136842	0.806818	0.776923	0.0962963	0.147368
Fig. 2D
	Percentage of the germaria carrying five or more spectrosome-containing cells
	miR-124[6];C587 GAL80ts>miR-124				miR-124[7];C587 GAL80ts>miR-124
	18 ℃		29 ℃		18 ℃		29 ℃
	5 days	10 days	5 days	10 days	5 days	10 days	5 days	10 days
<5 spectrosomes	18	19	37	37	16	22	23	33
>=5 spectrosomes	61	54	55	43	58	50	40	31
N	79	73	92	80	74	72	63	64
<5 spectrosomes %	0.227848	0.260274	0.402174	0.4625	0.216216	0.305556	0.365079	0.515625
>=5 spectrosomes %	0.772152	0.739726	0.597826	0.5375	0.783784	0.694444	0.634921	0.484375
Fig. 2H
	Average numbers of cells with pMad staining per germarium
	w1118	miR-124[6]	miR-124[7]
	3	3	4
	2	3	3
	1	3	4			w1118	miR-124[6]	miR-124[7]
	1	2	4		N	103	83	113
	2	4	4		Mean	1.8932	3.50602	3.70796
	2	4	4		SEM	0.0645868	0.0960175	0.0830836
	2	3	5
	2	4	5
	3	4	3
	1	3	4
	1	3	3
	2	3	2
	3	3	5
	2	5	5
	1	3	3
	2	4	3
	2	4	3
	2	5	4
	2	3	4
	3	3	4
	1	3	3
	2	4	2
	1	3	3
	1	3	3
	3	4	3
	3	3	3
	2	3	3
	1	4	4
	2	5	3
	2	5	3
	2	4	2
	2	4	4
	2	3	4
	2	4	4
	1	3	3
	2	3	4
	2	3	3
	1	3	4
	1	4	3
	1	4	4
	2	4	3
	2	4	4
	3	3	2
	1	3	3
	2	3	4
	2	4	4
	2	3	5
	3	5	3
	2	3	6
	2	3	4
	3	5	3
	2	4	3
	3	4	4
	1	3	3
	2	2	3
	2	2	4
	2	5	4
	2	6	5
	2	5	3
	1	3	4
	2	3	4
	3	3	4
	2	3	2
	2	4	4
	1	3	2
	2	3	5
	1	2	2
	1	2	4
	2	4	4
	2	2	4
	2	3	6
	2	5	6
	3	5	4
	3	4	2
	2	3	4
	3	3	3
	2	3	3
	1	2	4
	1	3	3
	1	4	4
	1	3	4
	2	4	4
	2	5	4
	1		4
	2		4
	3		4
	3		4
	2		5
	1		4
	2		5
	2		4
	2		3
	3		4
	2		5
	2		4
	2		4
	2		3
	2		5
	1		4
	1		4
	1		4
	2		2
	2		4
			6
			3
			3
			3
			4
			3
			4
			4
			4
			4

## Sheet: Fig. 3
Fig. 3B
	Relative mRNA levels of dpp and dally in the collected germaria of the early egg chambers
Three independent experiments	Sample	Gene		ΔCT	Normalizer	ΔΔCT	Relative expression	Mean	SEM
		dpp	actin5C
	C587>RFP; +/+ -1	24.64	15.42	9.22	9.01	0.21	0.864537	1.00642	0.0798288
	C587>RFP; +/+ -2	23.98	15.16	8.82		-0.19	1.14076
	C587>RFP; +/+ -3	24.24	15.25	8.99		-0.02	1.01396
	C587>RFP; miR-124[6] -1	23.34	15.16	8.18		-0.83	1.77769	1.576	0.105071
	C587>RFP; miR-124[6] -2	23.41	15.01	8.4		-0.61	1.52626
	C587>RFP; miR-124[6] -3	23.62	15.12	8.5		-0.51	1.42405
Three independent experiments	Sample	Gene		ΔCT	Normalizer	ΔΔCT	Relative expression	Mean	SEM
		dally	actin5C
	C587>RFP; +/+ -1	19.75	15.42	4.33	4.41333	-0.0833333	1.05946	1.00225	0.0467401
	C587>RFP; +/+ -2	19.52	15.16	4.36		-0.0533333	1.03766
	C587>RFP; +/+ -3	19.8	15.25	4.55		0.136667	0.909618
	C587>RFP; miR-124[6] -1	19.39	15.16	4.23		-0.183333	1.1355	1.06789	0.0338728
	C587>RFP; miR-124[6] -2	19.37	15.01	4.36		-0.0533333	1.03766
	C587>RFP; miR-124[6] -3	19.49	15.12	4.37		-0.0433333	1.03049
Fig. 3C
	Relative mRNA levels of dpp and dally in the sorted ECs
Three independent experiments	Sample	Gene		ΔCT	Normalizer	ΔΔCT	Relative expression	Mean	SEM
		dpp	actin5C
	C587>RFP; +/+ -1	28.8233	25.5033	3.32	3.77667	-0.456667	1.37237	1.04553	0.207813
	C587>RFP; +/+ -2	29.36	24.9833	4.37667		0.6	0.659754
	C587>RFP; +/+ -3	29.5333	25.9	3.63333		-0.143333	1.10445
	C587>RFP; miR-124[6] -1	27.0967	28.38	-1.28333		-5.06	33.3589	29.4075	2.07122
	C587>RFP; miR-124[6] -2	29	29.9433	-0.943333		-4.72	26.3549
	C587>RFP; miR-124[6] -3	28.82	29.8767	-1.05667		-4.83333	28.5088
Three independent experiments	Sample	Gene		ΔCT	Normalizer	ΔΔCT	Relative expression	Mean	SEM
		dally	actin5C
	C587>RFP; +/+ -1	31.4967	25.02	6.47667	6.37111	0.105556	0.929447	1.0095	0.100675
	C587>RFP; +/+ -2	31.6	25.5033	6.09667		-0.274444	1.20953
	C587>RFP; +/+ -3	31.56	25.02	6.54		0.168889	0.889527
	C587>RFP; miR-124[6] -1	36.605	29.8767	6.72833		0.357222	0.780666	1.0703	0.176337
	C587>RFP; miR-124[6] -2	36.3633	30.4667	5.89667		-0.474444	1.38938
	C587>RFP; miR-124[6] -3	34.6633	28.35	6.31333		-0.0577778	1.04086
Fig 3G
	Percentage of the germaria containing the dpp signal in either the Cap cells or ECs
	w1118	miR-124[6]	miR-124[7]
Cap cells only	17	2	3
ECs+Cap cells	3	20	20
N	20	22	23
Cap cells only %	0.85	0.0909091	0.130435
ECs+Cap cells %	0.15	0.909091	0.869565
Fig 3K
	Percentage of the germaria carrying five or more spectrosome-containing cells
	w1118	C587>dpp RNAi	miR-124[6]	miR-124[6]; C587>dpp RNAi	miR-124[7]	miR-124[7]; C587>dpp RNAi
<5 spectrosomes	107	102	28	111	24	106
>=5 spectrosomes	7	7	76	6	80	8
N	114	109	104	117	104	114
<5 spectrosomes %	0.938596	0.93578	0.269231	0.948718	0.230769	0.929825
>=5 spectrosomes %	0.0614035	0.0642202	0.730769	0.0512821	0.769231	0.0701754

## Sheet: Fig. 4
Fig. 4D						Fig. 4I						Fig. 4J
	Dual-luciferase assay						Quantitation of EGFR levels in ECs per germarium						Quantitation of EGFR levels in Cap cells per germarium
	EGFR-3' UTRWT		EGFR-3' UTRMUT				w1118	miR-124[6]	miR-124[7]	miR-124[7]; bab1>miR-124			w1118	miR-124[6]	miR-124[7]	miR-124[7]; bab1>miR-124
Firefly	miRNA-NC	miR-124	miRNA-NC	miR-124			47.2	40.9	38.7	36.4			11	49.6667	38	12.3333
Replicate#1	348266	325532	1126404	502682			33.8	46.8	47.9	32.6			13	39.6667	33	10
Replicate#2	331895	308812	1093949	487760			42.3	45.1	42.5	43.2			16	40.6667	30	13.6667
Replicate#3	699444	306727	1087045	493314			41.2	37.7	47.6	37.3			9	35.6667	35.6667	15.6667
Replicate#4	687693	295895	943901	481391			39.5	44.5	42.2	35.7			9.33333	27.6667	30.6667	11.3333
							39.2	37.7	46.9	43.8			11.6667	23	38.6667	12.6667
Renilla							43	37.8	42.5	34.6			12.3333	30	39	9
Replicate#1	92668	169807	376400	154080			35.6	39.8	36.4	35.9			7.66667	38.3333	39.6667	8.66667
Replicate#2	85709	160803	333889	143897			38.5	41.2	45.5	35.7			10.6667	25	39.3333	7.33333
Replicate#3	227011	161473	324653	140832			37	39.7	32.8	38.9			7.33333	32.6667	28.6667	6.66667
Replicate#4	218364	152490	268827	137697			37.7	44.7	48	33.8			9.66667	20.3333	36	6.66667
							52.3	35.8	43.8	35.1			12	22	34.6667	14.3333
Firefly/Renilla							43.6	38.4	42.2	37.5			13	26.6667	21.3333	9.66667
Replicate#1	3.75821	1.91707	2.99257	3.26247			44.6	37.4	42.8	42.2			16.3333	31.6667	27	14
Replicate#2	3.87235	1.92044	3.27639	3.38965			37.8	41.9	33.3	41.5			15	48.6667	36.3333	13
Replicate#3	3.0811	1.89956	3.34833	3.50285			38.9	40.9	48.1	40.7			11.3333	27.3333	35.3333	8
Replicate#4	3.1493	1.94042	3.51118	3.49602			42.1	44.6	48.2	46.1			14.6667	35	35.3333	12.6667
Mean	3.46524						50.1	41.4	45.4	49.5			9	35.3333	33.3333	9.66667
							42.9	41.2	41	48.7			10.6667	37.6667	31.3333	11.6667
Replicate#1	1.08455	0.553229	0.863597	0.941486			40.7	47.1	41.3	51.6			13.6667	28.6667	30.3333	12.3333
Replicate#2	1.11748	0.5542	0.9455	0.978185		N	20	20	20	20		N	20	20	20	20
Replicate#3	0.889145	0.548175	0.966262	1.01085		Mean	41.4	41.23	42.855	40.04		Mean	11.6667	32.7833	33.6833	10.9667
Replicate#4	0.908825	0.559968	1.01326	1.00888		SEM	1.03921	0.7407	1.05075	1.25426		SEM	0.584398	1.82675	1.05699	0.599659
Mean	1	0.553893	0.947155	0.984852
SEM	0.0588444	0.00241763	0.0312508	0.0162753

## Sheet: Fig. 5
Fig. 5C
	Percentage of the germaria carrying five or more spectrosome-containing cells
	w1118	UAS-EGFR	bab1-GAL4	bab1>EGFR
<5 spectrosomes	117	116	106	29
>=5 spectrosomes	4	4	5	83
N	121	120	111	112
<5 spectrosomes %	0.966942	0.966667	0.954955	0.258929
>=5 spectrosomes %	0.0330579	0.0333333	0.045045	0.741071
Fig. 5D
	Relative mRNA levels of dpp when EGFR was overexpressed in Cap cells
Three independent experiments	Sample	Gene		ΔCT	Normalizer	ΔΔCT	Relative expression	Mean	SEM
		dpp	actin5C
	w1118 -1	27.6333	17.9667	9.66667	9.53889	0.127778	0.91524	1.00366	0.0613705
	w1118 -2	26.2633	16.89	9.37333		-0.165556	1.1216
	w1118 -3	27.46	17.8833	9.57667		0.0377778	0.974154
	UAS-EGFR -1	26.27	16.4167	9.85333		0.314444	0.804161	0.918234	0.0737334
	UAS-EGFR -2	24.7767	15.3167	9.46		-0.0788889	1.0562
	UAS-EGFR -3	26.84	17.14	9.7		0.161111	0.894336
	bab1-GAL4 -1	27.85	17.92	9.93		0.391111	0.762542	0.835568	0.041659
	bab1-GAL4 -2	24.81	15.13	9.68		0.141111	0.90682
	bab1-GAL4 -3	26.8	17.005	9.795		0.256111	0.837342
	bab1>EGFR -1	24.295	15.535	8.76		-0.778889	1.71581	1.90987	0.265495
	bab1>EGFR -2	25.39	16.51	8.88		-0.658889	1.57887
	bab1>EGFR -3	25.2	16.945	8.255		-1.28389	2.43494
Fig. 5H
	Percentage of the germaria carrying five or more spectrosome-containing cells
	w1118	bab1>EGFR RNAi	miR-124[6]	miR-124[6]; bab1>EGFR RNAi	miR-124[7]	miR-124[7]; bab1>EGFR RNAi
<5 spectrosomes	98	107	27	118	39	142
>=5 spectrosomes	3	8	65	18	65	6
N	101	115	92	136	104	148
<5 spectrosomes %	0.970297	0.930435	0.293478	0.867647	0.375	0.959459
>=5 spectrosomes %	0.029703	0.0695652	0.706522	0.132353	0.625	0.0405405

## Sheet: Fig. 6
Fig. 6E							Fig. 6H
	Quantitation of Dl protein levels in Cap cells per germarium of flies with different genotypes							Percentage of the germaria carrying five or more spectrosome-containing cells
	bab1>mCD8RFP	miR-124[6]; bab1>mCD8RFP	miR-124[6]; bab1>mCD8RFP, EGFR RNAi	bab1>mCD8RFP, EGFR					C587>N RNAi	miR-124[6]	miR-124[6]; C587>N RNAi
	11	38.6667	23.3333	70				<5 spectrosomes	88	28	134
	20.3333	28.6667	8.33333	55				>=5 spectrosomes	10	82	21
	13	62.3333	7.33333	31				N	98	110	155
	12.6667	24	9	36.3333				<5 spectrosomes %	0.897959	0.254545	0.864516
	6	28.6667	29.6667	45.3333				>=5 spectrosomes %	0.102041	0.745455	0.135484
	29.3333	23	11.6667	55
	33.3333	42.6667	8.33333	38.3333			Fig. 6I
	20.6667	41.3333	11.3333	50.6667				Relative mRNA levels of dpp in the collected germaria of the early egg chambers
	17.3333	38.3333	4	51.3333			Three independent experiments	Sample	Gene		ΔCT	Normalizer	ΔΔCT	Relative expression	Mean	SEM
	8	22.3333	7	64.3333					dpp	actin5C
	9	47.6667	14	25				C587>Notch RNAi -1	27.489	15.611	11.878	11.786	0.092	0.938221	1.01104	0.108424
	5.33333	54.3333	15.3333	31.6667				C587>Notch RNAi -2	27.145	15.651	11.494		-0.292	1.22434
	9.66667	46.6667	13.6667	44				C587>Notch RNAi -3	27.639	15.653	11.986		0.2	0.870551
	17.3333	56.3333	7.33333	60.3333				miR-124[6] -1	25.73	14.97	10.76		-1.026	2.03637	2.05769	0.156728
	30	26.6667	6.33333	57.3333				miR-124[6] -2	25.75	15.19	10.56		-1.226	2.33918
	10.3333	68	4	51				miR-124[6] -3	25.91	14.97	10.94		-0.846	1.79751
	6	45	14.6667	33.6667				C587>Notch RNAi; miR-124[6] -1	25.47	13.7	11.77		-0.016	1.01115	1.07727	0.0626331
	19.3333	27.6667	2.33333	37				C587>Notch RNAi; miR-124[6] -2	25.71	14.19	11.52		-0.266	1.20247
	16	73.3333	8	43.6667				C587>Notch RNAi; miR-124[6] -3	25.64	13.88	11.76		-0.026	1.01819
	5	46	6.66667	47
	5.66667	82	7	26.6667
	7.33333	56.6667	3.33333	65.3333
	16	46.3333	7	53.6667
	14.3333	63.6667	3.33333	31.3333
	7	45	10	35.3333
	13	38	25.3333	39.3333
	6.66667	45.6667	11.3333	59.3333
	11.6667	25	2.33333	53.3333
	12	29.6667	2.33333	42.6667
	27.6667	76.3333	12	28
	18.3333	60.3333	5.33333	29.3333
	28	54.3333	11	31.3333
	19.6667	34.3333	5.33333	30.3333
	18.6667	53.6667	6.33333	50
	20	16.6667	10.6667	59
	6.33333	26.3333	11.6667	61
	3.66667	26	8	73.6667
	19.3333	32.3333	17.3333	54.6667
		31	3.66667	32.6667
		27.3333	3	35.6667
		24	16.3333	56.3333
		35.6667	9.33333	37.6667
		28		51.6667
		46.3333		39.3333
		46.6667		58.3333
		34.6667		49.3333
		39		37
		43.3333		34.3333
		49		33
		48.3333		54.3333
		39		36.6667
		32.6667		53
		29.3333		38
		34		60.3333
		28		41.3333
		36.6667		45.6667
		41.3333		45
		53.3333
		63.3333
N	38	59	42	57
Mean	14.6053	41.7797	9.62698	45.4737
SEM	1.27788	1.91116	0.947533	1.58854

## Sheet: S1 Fig.
S1C Fig.
	Percentage of germaria with fewer than 2 GSCs
	w1118	miR-971 [KO]	miR-975-976-977 [KO]	miR-11 [KO]	miR-219 [KO]	miR-999 [KO]
>=2 GSCs	80	63	61	55	58	56
<2 GSCs	1	9	53	27	20	55
N	81	72	114	82	78	111
>=2 GSCs %	0.987654	0.875	0.535088	0.670732	0.74359	0.504505
<2 GSCs %	0.0123457	0.125	0.464912	0.329268	0.25641	0.495495

## Sheet: S2 Fig.
S2 Fig.
	Fertility of w1118 control and miR-124 mutants
w1118-Eggs	Replicate#1	Replicate#2	Replicate#3	Replicate#4	Replicate#5	Mean	SEM
Day 1	132	178	217	239	206	194.4	18.4353
Day 2	176	179	244	207	278	216.8	19.5893
Day 3	90	102	99	137	133	112.2	9.53625
Day 4	119	132	165	170	163	149.8	10.1951
Day 5	124	134	183	168	207	163.2	15.3668
w1118-Hatching	Replicate#1	Replicate#2	Replicate#3	Replicate#4	Replicate#5
Day 1	127	175	212	235	198
Day 2	168	175	243	199	274
Day 3	90	102	99	134	132
Day 4	115	130	164	169	163
Day 5	121	134	183	167	205
w1118-Egg hatching rate	Replicate#1	Replicate#2	Replicate#3	Replicate#4	Replicate#5	Mean	SEM
Day 1	0.962121	0.983146	0.976959	0.983264	0.961165	0.973331	0.00490826
Day 2	0.954545	0.977654	0.995902	0.961353	0.985612	0.975013	0.00761959
Day 3	1	1	1	0.978102	0.992481	0.994117	0.00426016
Day 4	0.966387	0.984848	0.993939	0.994118	1	0.987858	0.00588929
Day 5	0.975806	1	1	0.994048	0.990338	0.992038	0.00445633
miR-124[6]-Eggs	Replicate#1	Replicate#2	Replicate#3	Replicate#4	Replicate#5	Mean	SEM
Day 1	19	27	38	20	22	25.2	3.48425
Day 2	65	125	72	97	94	90.6	10.5764
Day 3	45	100	114	85	93	87.4	11.6215
Day 4	70	117	104	108	69	93.6	10.0628
Day 5	45	89	101	76	90	80.2	9.65091
miR-124[6]-Hatching	Replicate#1	Replicate#2	Replicate#3	Replicate#4	Replicate#5
Day 1	0	2	1	1	0
Day 2	17	17	20	8	17
Day 3	18	37	37	27	32
Day 4	30	48	28	26	25
Day 5	21	39	27	23	29
miR-124[6]-Egg hatching rate	Replicate#1	Replicate#2	Replicate#3	Replicate#4	Replicate#5	Mean	SEM
Day 1	0	0.0740741	0.0263158	0.05	0	0.030078	0.0144154
Day 2	0.261538	0.136	0.277778	0.0824742	0.180851	0.187728	0.0369854
Day 3	0.4	0.37	0.324561	0.317647	0.344086	0.351259	0.0152001
Day 4	0.428571	0.410256	0.269231	0.240741	0.362319	0.342224	0.0374933
Day 5	0.466667	0.438202	0.267327	0.302632	0.322222	0.35941	0.0392417
miR-124[7]-Eggs	Replicate#1	Replicate#2	Replicate#3	Replicate#4	Replicate#5	Mean	SEM
Day 1	53	31	24	12	23	28.6	6.81616
Day 2	85	83	71	38	49	65.2	9.34024
Day 3	85	83	100	80	100	89.6	4.31972
Day 4	133	94	124	109	105	113	6.93542
Day 5	116	98	164	90	106	114.8	13.0323
miR-124[7]-Hatching	Replicate#1	Replicate#2	Replicate#3	Replicate#4	Replicate#5
Day 1	1	3	4	0	0
Day 2	8	10	15	4	5
Day 3	30	12	32	20	15
Day 4	32	6	19	29	18
Day 5	23	7	38	19	15
miR-124[7]-Egg hatching rate	Replicate#1	Replicate#2	Replicate#3	Replicate#4	Replicate#5	Mean	SEM
Day 1	0.0188679	0.0967742	0.166667	0	0	0.0564618	0.0328324
Day 2	0.0941176	0.120482	0.211268	0.105263	0.102041	0.126634	0.0215865
Day 3	0.352941	0.144578	0.32	0.25	0.15	0.243504	0.0426612
Day 4	0.240602	0.0638298	0.153226	0.266055	0.171429	0.179028	0.0356084
Day 5	0.198276	0.0714286	0.231707	0.211111	0.141509	0.170806	0.0290019

## Sheet: S3 Fig.
S3 Fig.
	Fluorescence intensity of dsRed expression in Fig 1H
	TF and Cap cells	ECs	Early FCs
	45.8	0.8	42.6
	40	0	43.8
	44.8	1.2	31.4
	52.2	0	36.4
	33.2	0	26
	48.6	2.6	49.8
	43.8	3.2	38.8
	44	0	34
	33.6	0	35.8
N	9	9	9
Mean	42.8889	0.866667	37.6222
SEM	2.11479	0.413656	2.36982

## Sheet: S5 Fig.
S5C Fig.
	Percentage of the germaria carrying five or more spectrosome-containing cells
	miR-124[6];bab1 GAL80ts>miR-124				miR-124[7];bab1 GAL80ts>miR-124
	29 ℃		18 ℃		29 ℃		18 ℃
	5 days	10 days	5 days	10 days	5 days	10 days	5 days	10 days
<5 spectrosomes	81	83	32	26	93	98	32	19
>=5 spectrosomes	18	15	76	86	16	17	61	66
N	99	98	108	112	109	115	93	85
<5 spectrosomes %	0.818182	0.846939	0.296296	0.232143	0.853211	0.852174	0.344086	0.223529
>=5 spectrosomes %	0.181818	0.153061	0.703704	0.767857	0.146789	0.147826	0.655914	0.776471

[truncated: 9 more sheets: S6 Fig., S8 Fig., S9 Fig., S10 Fig., S12 Fig., S14 Fig., S15 Fig., S16 Fig., S17 Fig.]
