# Supplementary material for: Communication between the stem cell niche and an adjacent differentiation niche through miRNA and EGFR signaling orchestrates exit from the stem cell state in the Drosophila ovary
Source: PLoS Biol. 2024 Mar 21;22(3):e3002515. doi: 10.1371/journal.pbio.3002515 (PMC10986965; doi:10.1371/journal.pbio.3002515)
Supplement: S1 Table — (XLSX) [file pbio.3002515.s020.xlsx]

## Sheet: S1 Table
S1 Table. A collection of 90 miRNA mutant lines.
Stock ID (BL#)	Mutated miRNA	Genotype
58878	miR-banΔ1	w*; Df(3L)banΔ1/TM3, P{GAL4-twi.G}2.3, P{UAS-2xEGFP}AH2.3, Sb1 Ser1
58879	miR-1	w*; TI{TI}mir-1KO/CyO, P{GAL4-twi.G}2.2, P{UAS-2xEGFP}AH2.2
58880	miR-10	w*; TI{GAL4}mir-10KO
58881	let-7-C	w*; Df(2L)let-7-CKO1, TI{TI}CG10283K01/CyO, P{GAL4-Kr.C}DC3, P{UAS-GFP.S65T}DC7
58882	miR-1000	w*; TI{TI}mir-1000KO1/TM3, P{GAL4-twi.G}2.3, P{UAS-2xEGFP}AH2.3, Sb1 Ser1
58883	miR-1003	w[*]; TI{TI}mir-1003[KO]/TM3, P{w[+mC]=GAL4-twi.G}2.3, P{UAS-2xEGFP}AH2.3, Sb[1] Ser[1]
58884	miR-1006	w[*]; TI{TI}mir-1006[KO] VhaSFD[mir-1006-KO]/CyO, P{w[+mC]=GAL4-twi.G}2.2, P{UAS-2xEGFP}AH2.2
58885	miR-1007	w[*] TI{TI}mir-1007[KO] CG1718[mir-1007-KO]
58886	miR-1010	w*; TI{TI}mir-1010KO/TM3, P{GAL4-twi.G}2.3, P{UAS-2xEGFP}AH2.3, Sb1 Ser1
58887	miR-1011	w*; TI{TI}mir-1011KO Ir93amir-1011-KO/TM3, P{GAL4-twi.G}2.3, P{UAS-2xEGFP}AH2.3, Sb1 Ser1
58888	miR-1014	w*; TI{TI}mir-1014KO saltmir-1014-KO
58889	miR-1017	w*; TI{TI}mir-1017KO/TM3, P{GAL4-twi.G}2.3, P{UAS-2xEGFP}AH2.3, Sb1 Ser1
58890	miR-11	w*; TI{TI}mir-11KO.w-
58891	miR-124Δ177	w*; TI{TI}mir-124Δ177.w+
58892	miR-133	w*; TI{TI}mir-133KO/CyO, P{GAL4-twi.G}2.2, P{UAS-2xEGFP}AH2.2
58893	miR-137	w*; TI{TI}mir-137KO
58894	miR-13b-2	y1 w* TI{TI}mir-13b-2KO
58895	miR-14Δ1	w*; mir-14Δ1/CyO, P{GAL4-Kr.C}DC3, P{UAS-GFP.S65T}DC7
58896	miR-184	w*; TI{TI}mir-184KO/CyO, P{GAL4-twi.G}2.2, P{UAS-2xEGFP}AH2.2
58897	miR-190	w*; TI{TI}mir-190KO/TM3, P{GAL4-twi.G}2.3, P{UAS-2xEGFP}AH2.3, Sb1 Ser1
58898	miR-193	w*; TI{GAL4}mir-193KO/TM3, P{GAL4-twi.G}2.3, P{UAS-2xEGFP}AH2.3, Sb1 Ser1
58899	miR-210	y1 w* TI{GAL4}mir-210KO
58900	miR-219	w*; TI{TI}mir-219KO/TM3, P{GAL4-twi.G}2.3, P{UAS-2xEGFP}AH2.3, Sb1 Ser1
58901	miR-252	w*; TI{TI}mir-252KO/TM3, P{GAL4-twi.G}2.3, P{UAS-2xEGFP}AH2.3, Sb1 Ser1
58902	miR-bftΔ263a	w*; TI{TI}bftΔ263a/CyO, P{GAL4-twi.G}2.2, P{UAS-2xEGFP}AH2.2
58903	miR-263bΔ	w*; TI{TI}mir-263bΔ
58904	miR-274	w*; TI{TI}mir-274KO/TM3, P{GAL4-twi.G}2.3, P{UAS-2xEGFP}AH2.3, Sb1 Ser1
58905	miR-275-305	w*; Df(2L)mir-275-305-KO, TI{TI}mir-275-305-KO/CyO, P{GAL4-twi.G}2.2, P{UAS-2xEGFP}AH2.2
58906	miR-276a	w*; TI{TI}mir-276aKO/TM3, P{GAL4-twi.G}2.3, P{UAS-2xEGFP}AH2.3, Sb1 Ser1
58907	miR-276b	w*; TI{TI}mir-276bKO/TM3, P{GAL4-twi.G}2.3, P{UAS-2xEGFP}AH2.3, Sb1 Ser1
58908	miR-277-34	w*; Df(3R)mir-277-34-KO, TI{TI}mir-277-34-KO/TM3, P{GAL4-twi.G}2.3, P{UAS-2xEGFP}AH2.3, Sb1 Ser1
58909	miR-278	w*; TI{TI}mir-278KO
58910	miR-281-1-281-2	w*; Df(2R)mir-281-1-281-2-KO/CyO, P{GAL4-twi.G}2.2, P{UAS-2xEGFP}AH2.2
58911	miR-282	w*; TI{TI}mir-282KO/TM6B, Tb1
58912	miR-283	w* TI{TI}mir-283KO
58913	miR-284	w*; TI{TI}mir-284KO/TM3, P{GAL4-twi.G}2.3, P{UAS-2xEGFP}AH2.3, Sb1 Ser1
58914	miR-285	w*; TI{TI}mir-285KO
58915	miR-2b-1	w*; TI{TI}mir-2b-1KO
58916	miR-2c-13a-13b-1	w*; Df(3R)mir-2c-13a-13b-1-KO, TI{TI}mir-2c-13a-13b-1-KO
58917	miR-303	w* TI{TI}mir-303KO
58918	miR-304	w* TI{TI}mir-304KO
58919	miR-306-79-9b	w*; Df(2L)mir-306-79-9b-KO/CyO, P{GAL4-twi.G}2.2, P{UAS-2xEGFP}AH2.2
58920	miR-307a-307b	w*; Df(2R)mir-307a-307b-KO/CyO
58921	miR-308	w*; TI{TI}mir-308KO/CyO, P{GAL4-twi.G}2.2, P{UAS-2xEGFP}AH2.2
58922	miR-309-6Δ1	w*; Df(2R)mir-309-6Δ1, TI{GFP}Df-mir-309-6-Δ1/CyO, P{GAL4-twi.G}2.2, P{UAS-2xEGFP}AH2.2
58923	miR-301-311-312-313	w*; Df(2R)mir-310-311-312-313 P{neoFRT}42D/CyO, P{GAL4-twi.G}2.2, P{UAS-2xEGFP}AH2.2
58924	miR-314	w*; TI{TI}mir-314KO
58925	miR-316	w*; TI{TI}mir-316KO/TM3, P{GAL4-twi.G}2.3, P{UAS-2xEGFP}AH2.3, Sb1 Ser1
58926	miR-317	w*; TI{TI}mir-317KO/TM3, Sb1
58927	miR-318	w*; TI{TI}mir-318KO/TM3, P{GAL4-twi.G}2.3, P{UAS-2xEGFP}AH2.3, Sb1 Ser1
58928	miR-31a	w*; TI{TI}mir-31aKO
58929	miR-31b	w* TI{TI}mir-31bKO
58930	miR-33	w*; TI{TI}mir-33KO
58931	miR-375	w*; TI{GAL4}mir-375KO/CyO, P{GAL4-twi.G}2.2, P{UAS-2xEGFP}AH2.2
58932	miR-8Δ2	w*; mir-8Δ2/CyO, P{GAL4-Kr.C}DC3, P{UAS-GFP.S65T}DC7
58933	miR-8Δ3	w*; Df(2R)mir-8Δ3/CyO, P{GAL4-Kr.C}DC3, P{UAS-GFP.S65T}DC7
58934	miR-87	w*; TI{TI}mir-87KO/CyO, P{GAL4-twi.G}2.2, P{UAS-2xEGFP}AH2.2
58935	miR-927	y1 w* TI{TI}mir-927KO
58936	miR-929	w*; TI{TI}mir-929KO/TM3, P{GAL4-twi.G}2.3, P{UAS-2xEGFP}AH2.3, Sb1 Ser1
58937	miR-92a	w*; TI{TI}mir-92aKO
58938	miR-92b	w*; TI{TI}mir-92bKO/TM3, Sb1
58939	miR-932	w*; TI{TI}mir-932KO/CyO, P{GAL4-twi.G}2.2, P{UAS-2xEGFP}AH2.2
58940	miR-955	w*; TI{GAL4}mir-955KO
58941	miR-956	w*; TI{GAL4}mir-956KO/TM3, P{GAL4-twi.G}2.3, P{UAS-2xEGFP}AH2.3, Sb1 Ser1
58942	miR-957	w*; TI{TI}mir-957KO
58943	miR-958	w*; TI{TI}mir-958KO
58944	miR-959-960-961-962	w*; Df(2L)mir-959-960-961-962-KO
58945	miR-963-964	w*; Df(2L)mir-963-964-KO/CyO, P{GAL4-twi.G}2.2, P{UAS-2xEGFP}AH2.2
58946	miR-965	w*; TI{TI}mir-965KO1/CyO
58947	miR-966	w*; TI{TI}mir-966KO/CyO, P{GAL4-twi.G}2.2, P{UAS-2xEGFP}AH2.2
58948	miR-967	w*; TI{TI}mir-967KO/CyO, P{GAL4-twi.G}2.2, P{UAS-2xEGFP}AH2.2
58949	miR-968-1002	w*; Df(2L)mir-968-1002-KO, TI{GAL4}mir-968-1002-KO/CyO, P{GAL4-twi.G}2.2, P{UAS-2xEGFP}AH2.2
58950	miR-969	w* TI{GAL4}mir-969KO/FM6
58951	miR-970	w* TI{TI}mir-970KO
58952	miR-971	w* TI{GAL4}mir-971KO
58953	miR-972-973-974	Df(1)mir-972-973-974-KO, y1 w* TI{GAL4}mir-972-973-974-KO
58954	miR-975-976-977	Df(1)mir-975-976-977-KO, w[*] TI{w[+mW.hs]=GAL4}mir-975-976-977-KO
58955	miR-980	TI{TI}mir-980KO w*
58956	miR-981	TI{TI}mir-981KO w*/FM6
58957	miR-982-303	Df(1)mir-982-303-KO, w* TI{TI}mir-982-303-KO
58958	miR-984-983-1-983-2	Df(1)mir-984-983-1-983-2-KO, w*
58959	miR-986	w*; TI{TI}mir-986KO/CyO, P{GAL4-twi.G}2.2, P{UAS-2xEGFP}AH2.2
58960	miR-987	w*; TI{GAL4}mir-987KO/CyO, P{GAL4-twi.G}2.2, P{UAS-2xEGFP}AH2.2
58961	miR-988	w*; TI{TI}mir-988KO
58962	miR-989	w*; TI{TI}mir-989KO/CyO, P{GAL4-twi.G}2.2, P{UAS-2xEGFP}AH2.2
58963	miR-990	w*; TI{TI}mir-990KO/CyO, P{GAL4-twi.G}2.2, P{UAS-2xEGFP}AH2.2
58964	miR-994	w*; TI{TI}mir-994KO/TM3, P{GAL4-twi.G}2.3, P{UAS-2xEGFP}AH2.3, Sb1 Ser1
58965	miR-995	w*; TI{TI}mir-995KO/TM3, P{GAL4-twi.G}2.3, P{UAS-2xEGFP}AH2.3, Sb1 Ser1
58966	miR-999	w*; TI{TI}mir-999KO
58967	miR-9c	w*; TI{TI}mir-9cKO/CyO, P{GAL4-twi.G}2.2, P{UAS-2xEGFP}AH2.2
