# Supplementary material for: Communication between the stem cell niche and an adjacent differentiation niche through miRNA and EGFR signaling orchestrates exit from the stem cell state in the Drosophila ovary
Source: PLoS Biol. 2024 Mar 21;22(3):e3002515. doi: 10.1371/journal.pbio.3002515 (PMC10986965; doi:10.1371/journal.pbio.3002515)
Supplement: S2 Table — (XLSX) [file pbio.3002515.s021.xlsx]

## Sheet: S2 Table
S2 Table. Screening for GSC fate regulators in the homozygous viable miRNA mutants.
Stock (BL#)	miRNA mutant line	Chromosome	Germaria number	Spectrosome number	P value	Effect
58885	miR-1007	X	97	3.95 ± 0.15	0.9094	No change
58894	miR-13b-2	X	76	3.75 ± 0.15	>0.999	No change
58899	miR-210	X	49	3.33 ± 0.18	>0.999	No change
58912	miR-283	X	85	3.95 ± 0.16	>0.999	No change
58918	miR-304	X	79	3.51 ± 0.13	>0.999	No change
58929	miR-31b	X	62	3.37 ± 0.19	>0.999	No change
58935	miR-927	X	64	3.55 ± 0.14	>0.999	No change
58950	miR-969	X	92	3.11 ± 0.14	>0.999	No change
58951	miR-970	X	63	4.71 ± 0.26	<0.001	Increased
58952	miR-971	X	72	2.57 ± 0.16	0.0037	Decreased
58953	miR-972-973-974	X	79	3.41 ± 0.14	>0.999	No change
58954	miR-975-976-977	X	114	1.66 ± 0.12	<0.001	Decreased
58955	miR-980	X	98	3.43 ± 0.11	>0.999	No change
58956	miR-981	X	72	3.78 ± 0.13	>0.999	No change
58957	miR-982-303	X	70	3.21 ± 0.17	>0.999	No change
58958	miR-984-983-1-983-2	X	61	3.69 ± 0.19	>0.999	No change
58891	miR-124	II	70	5.20 ± 0.19	<0.001	Increased
58893	miR-137	II	64	3.44 ± 0.14	>0.999	No change
58915	miR-2b-1	II	94	3.01 ± 0.13	>0.999	No change
58928	miR-31a	II	71	3.65 ± 0.19	>0.999	No change
58944	miR-959-960-961-962	II	62	3.18 ± 0.17	>0.999	No change
58959	miR-986	II	52	5.50 ± 0.34	<0.001	Increased
58961	miR-988	II	72	3.01 ± 0.12	>0.999	No change
58963	miR-990	II	159	3.45 ± 0.10	>0.999	No change
58967	miR-9c	II	93	3.48 ± 0.13	>0.999	No change
58880	miR-10	III	64	3.70 ± 0.16	>0.999	No change
58888	miR-1014	III	59	3.37 ± 0.19	>0.999	No change
58890	miR-11	III	82	2.15 ± 0.15	<0.001	Decreased
58898	miR-193	III	56	3.50 ± 0.21	>0.999	No change
58900	miR-219	III	78	2.35 ± 0.16	<0.001	Decreased
58903	miR-263	III	91	4.10 ± 0.17	0.4439	No change
58911	miR-282	III	141	3.37 ± 0.11	>0.999	No change
58913	miR-284	III	52	4.19 ± 0.20	0.1932	No change
58914	miR-285	III	71	3.63 ± 0.15	>0.999	No change
58916	miR-2c-13a-13b-1	III	95	3.74 ± 0.15	>0.999	No change
58924	miR-314	III	63	4.32 ± 0.22	0.2128	No change
58930	miR-33	III	119	3.49 ± 0.12	>0.999	No change
58937	miR-92a	III	71	3.06 ± 0.15	>0.999	No change
58940	miR-955	III	107	3.30 ± 0.11	>0.999	No change
58942	miR-957	III	60	6.50 ± 0.32	<0.001	Increased
58943	miR-958	III	58	3.60 ± 0.19	>0.999	No change
58966	miR-999	III	111	1.93 ± 0.16	<0.001	Decreased
