# Supplementary material for: Communication between the stem cell niche and an adjacent differentiation niche through miRNA and EGFR signaling orchestrates exit from the stem cell state in the Drosophila ovary
Source: PLoS Biol. 2024 Mar 21;22(3):e3002515. doi: 10.1371/journal.pbio.3002515 (PMC10986965; doi:10.1371/journal.pbio.3002515)
Supplement: S3 Table — (XLSX) [file pbio.3002515.s022.xlsx]

## Sheet: S3 Table
S3 Table. Transcriptome analysis of the putative target genes of miR-124.
Id	CK_CPM_mean	EG_CPM_mean	Log2FC	PValue	FDR	Significance	Symbol
FBgn0003731	0.001	335.22	18.3547	0	0	up	EGFR
FBgn0086347	0.001	287.49	18.1332	0	0	up	Myo31DF
FBgn0014906	0.001	217.34	17.7296	0	0	up	Hydr2
FBgn0265003	0.001	206.61	17.6566	0	0	up	koi
FBgn0262475	0.001	200.2	17.6111	0	0	up	bru2
FBgn0036980	0.001	199.4	17.6053	0	0	up	RhoBTB
FBgn0053111	0.001	166.77	17.3475	5.96e-275	6.15e-274	up	CG33111
FBgn0034083	0.001	127.97	16.9654	9.23e-212	6.26e-211	up	lbk
FBgn0030894	0.001	122.04	16.897	1.19e-203	7.53e-203	up	Mvb12
FBgn0001222	0.001	119.64	16.8683	1.1e-199	6.81e-199	up	Hsf
FBgn0037680	0.001	119.32	16.8645	4.05e-199	2.5e-198	up	pasi2
FBgn0032120	0.001	118.84	16.8587	2.87e-198	1.77e-197	up	CG33298
FBgn0015371	0.001	96.42	16.557	6.64e-162	3.31e-161	up	chn-PG
FBgn0037235	0.001	91.45	16.4807	2.59e-153	1.23e-152	up	CG1103
FBgn0001169	0.001	78.32	16.2571	1.11e-132	4.44e-132	up	H
FBgn0039207	0.001	77.52	16.2423	3.08e-131	1.21e-130	up	Cftr
FBgn0001987	0.001	63.58	15.9563	3.08e-107	9.98e-107	up	Gli
FBgn0050463	0.001	58.78	15.843	7.83e-99	2.39e-98	up	Pgant9
FBgn0015295	0.001	55.58	15.7623	4.62e-95	1.36e-94	up	Shark
FBgn0032700	0.001	53.65	15.7113	7.43e-92	2.13e-91	up	CG10338
FBgn0014870	0.001	53.33	15.7027	2.85e-91	8.11e-91	up	Psi
FBgn0003048	0.001	49.49	15.5948	1.46e-84	3.92e-84	up	pcx
FBgn0000152	0.001	46.61	15.5084	1.34e-79	3.47e-79	up	Axs
FBgn0029799	0.001	39.72	15.2776	2.53e-67	5.92e-67	up	CG15772
FBgn0033692	0.001	39.24	15.26	1.9e-66	4.42e-66	up	wash
FBgn0036896	0.001	38.12	15.2183	1.08e-64	2.47e-64	up	wnd
FBgn0051915	0.001	37.48	15.1938	1.6e-63	3.62e-63	up	CG31915
FBgn0041605	0.001	35.56	15.118	5.18e-60	1.14e-59	up	cpxB
FBgn0035674	0.001	33.47	15.0306	1.68e-56	3.54e-56	up	CG13295
FBgn0052137	0.001	25.15	14.6183	1.84e-43	3.43e-43	up	CG32137
FBgn0030813	0.001	24.66	14.5899	1.41e-42	2.61e-42	up	CG4949
FBgn0031779	0.001	22.58	14.4628	4.9e-39	8.71e-39	up	CG9175
FBgn0030017	0.001	16.18	13.9819	7.84e-28	1.25e-27	up	CG2278
FBgn0037213	0.001	14.41	13.8148	1.36e-24	2.08e-24	up	CG12581
FBgn0032420	0.001	13.61	13.7324	4.02e-23	6.06e-23	up	CG6583
FBgn0264302	0.001	7.77	12.9237	2.99e-14	4.02e-14	up	wrm1
FBgn0036152	0.001	4.48	12.1293	1.52e-08	1.88e-08	up	Dyro
FBgn0036821	0.001	4.32	12.0768	3.03e-08	3.73e-08	up	CG3961
FBgn0013718	0.24	242.64	9.98157	0	0	up	nuf
FBgn0035949	0.001	0.48	8.90689	0.250037	0.261942	up	CG13314
FBgn0263998	1.2	236.4	7.62205	0	0	up	Ack-like
FBgn0020412	0.24	45.81	7.57648	1.77e-76	4.48e-76	up	JIL-1
FBgn0038877	3.59	167.69	5.54567	9.02e-251	8.11e-250	up	CG3308
FBgn0261397	0.24	7.05	4.87652	1.04e-11	1.36e-11	up	didum
FBgn0034408	10.52	293.26	4.80097	0	0	up	sano
FBgn0063485	17.22	241.52	3.80999	1.89e-296	2.2e-295	up	Lasp
FBgn0029666	35.87	440.28	3.61757	0	0	up	CG10803
FBgn0026060	5.78	30.7	2.4091	2.08e-29	3.36e-29	up	Mipp2
FBgn0263396	204.48	968.02	2.24308	0	0	up	sqd
FBgn0052380	61.23	266.51	2.12188	2.52e-201	1.58e-200	up	SMSr
FBgn0040397	63.38	266.35	2.07122	2.65e-196	1.61e-195	up	CG3655
FBgn0264442	7.89	29.31	1.8933	1.88e-22	2.81e-22	up	ab
FBgn0031589	27.98	100.26	1.84128	4.94e-70	1.18e-69	up	Naprt
FBgn0259978	64.1	204.53	1.67392	2.21e-124	8.16e-124	up	vlc
FBgn0004870	92.32	270.19	1.54926	1.75e-147	7.87e-147	up	bab1
FBgn0262127	233.18	565.37	1.27775	1.11e-249	9.91e-249	up	kibra
FBgn0263109	4.07	9.29	1.19065	3.49e-05	4.08e-05	up	CG43366
FBgn0035049	99.49	195.24	0.972625	4.86e-67	1.14e-66	no	Mmp1
FBgn0030991	145.17	207.57	0.515855	1.46e-37	2.56e-37	no	CG7453
FBgn0283724	123.16	163.52	0.408933	5.08e-25	7.83e-25	no	Girdin
FBgn0024947	65.77	82.96	0.334986	6.93e-12	9.05e-12	no	NTPase
FBgn0004657	295.61	301.74	0.0296109	6.78e-15	9.23e-15	no	mys
FBgn0267033	354.92	361.48	0.026422	6.3e-17	8.8e-17	no	mamo
FBgn0000071	0.001	0.001	0	1	1	no	Ama
FBgn0002561	0.001	0.001	0	1	1	no	l(1)sc
FBgn0003720	0.001	0.001	0	1	1	no	tll
FBgn0011701	0.001	0.001	0	1	1	no	repo
FBgn0013812	0.001	0.001	0	1	1	no	Dhc93AB
FBgn0015721	0.001	0.001	0	1	1	no	ktub
FBgn0020307	0.001	0.001	0	1	1	no	dve
FBgn0023534	0.001	0.001	0	1	1	no	CG17778
FBgn0024963	0.001	0.001	0	1	1	no	GluClalpha
FBgn0027527	0.001	0.001	0	1	1	no	Osi6
FBgn0032663	0.001	0.001	0	1	1	no	CG15153
FBgn0032850	0.001	0.001	0	1	1	no	Kua
FBgn0033903	0.001	0.001	0	1	1	no	CG8323
FBgn0033913	0.001	0.001	0	1	1	no	CG8468
FBgn0035954	0.001	0.001	0	1	1	no	Doc3
FBgn0036463	0.001	0.001	0	1	1	no	Reck
FBgn0036725	0.001	0.001	0	1	1	no	CG18265
FBgn0036851	0.001	0.001	0	1	1	no	CG14082
FBgn0037107	0.001	0.001	0	1	1	no	CG7166
FBgn0038330	0.001	0.001	0	1	1	no	CG14868
FBgn0038642	0.001	0.001	0	1	1	no	Muc91C
FBgn0039688	0.001	0.001	0	1	1	no	Kul
FBgn0039840	0.001	0.001	0	1	1	no	pHCl-2
FBgn0040279	0.001	0.001	0	1	1	no	Osi14
FBgn0050018	0.001	0.001	0	1	1	no	mthl13
FBgn0259239	0.001	0.001	0	1	1	no	CG42337
FBgn0259821	0.001	0.001	0	1	1	no	CG42402
FBgn0261509	0.001	0.001	0	1	1	no	haf
FBgn0263354	0.001	0.001	0	1	1	no	CG42784
FBgn0264598	0.001	0.001	0	1	1	no	PsGEF
FBgn0004888	373.33	362.45	-0.0426695	1.23e-12	1.63e-12	no	Scsalpha1
FBgn0011739	101.17	95.94	-0.0765772	0.000426326	0.000490575	no	wts
FBgn0003317	248.97	199.24	-0.321465	0.182758	0.193367	no	sax
FBgn0052676	360.42	271.15	-0.410588	0.974301	0.992722	no	stx
FBgn0036059	175.07	118.36	-0.56475	0.0496264	0.0536051	no	nudE
FBgn0035390	580.93	341.62	-0.765972	4.07e-14	5.47e-14	no	scramb2
FBgn0260659	444.6	224.23	-0.987529	1.97e-26	3.08e-26	no	CG42542
FBgn0261015	1087.63	483.85	-1.16856	4.61e-85	1.25e-84	down	Pif1A
FBgn0014006	227.92	100.26	-1.18478	2.49e-24	3.82e-24	down	Ask1
FBgn0004359	184.16	77.36	-1.2513	5.46e-23	8.23e-23	down	T48
FBgn0050035	628.28	252.25	-1.31655	6.89e-77	1.75e-76	down	Tret1-1
FBgn0053970	294.89	109.87	-1.42438	3.27e-47	6.31e-47	down	osy
FBgn0000721	888.49	323.21	-1.45888	2.53e-130	9.84e-130	down	for
FBgn0031736	185.35	64.55	-1.52176	3.79e-36	6.54e-36	down	CG11030
FBgn0029840	10.25	3.41	-1.58778	0.00266805	0.00300414	down	raptor
FBgn0052528	551.03	166.89	-1.72323	1.06e-130	4.14e-130	down	parvin
FBgn0031250	326.46	97.7	-1.74048	2e-79	5.17e-79	down	Ent1
FBgn0002945	399.4	115.96	-1.78421	6.12e-100	1.88e-99	down	nkd
FBgn0261565	316.89	86.65	-1.87071	4.6e-89	1.29e-88	down	Lmpt
FBgn0264491	718.92	193.47	-1.89372	2.34e-200	1.46e-199	down	how
FBgn0004397	229.6	61.5	-1.90046	1.38e-68	3.28e-68	down	Vinc
FBgn0011656	276.95	69.19	-2.00099	1.66e-89	4.69e-89	down	Mef2
FBgn0036389	290.82	69.65	-2.06193	6.52e-99	1.99e-98	down	ssp2
FBgn0033504	1284.78	307.19	-2.06432	0	0	down	CAPC
FBgn0039113	318.09	70.31	-2.17763	4.75e-118	1.67e-117	down	udt
FBgn0267488	419.25	88.25	-2.24814	5.16e-160	2.54e-159	down	Mcr
FBgn0020249	832.77	158.72	-2.39143	0	0	down	stck
FBgn0262617	632.35	119.64	-2.40202	1.53e-256	1.43e-255	down	Nuak
FBgn0028546	526.88	88.25	-2.57781	2.87e-245	2.47e-244	down	ics
FBgn0010894	211.66	27.23	-2.95848	1.05e-129	4.06e-129	down	sinu
FBgn0004049	132.97	15.06	-3.14231	1.49e-90	4.24e-90	down	yrt
FBgn0036198	42.09	4	-3.39541	9.41e-33	1.57e-32	down	crim
FBgn0032123	252.56	20.5	-3.62293	3.75e-196	2.29e-195	down	Oatp30B
FBgn0010389	640	36.04	-4.1504	0	0	down	htl
FBgn0036819	0.72	0.001	-9.49185	0.250037	0.261942	down	Dysb
FBgn0259229	110.97	0.001	-16.7598	8.99e-143	3.9e-142	down	CG42329
FBgn0046874	166.54	0.001	-17.3455	5.01e-212	3.41e-211	down	Pif1B
