# Supplementary material for: Communication between the stem cell niche and an adjacent differentiation niche through miRNA and EGFR signaling orchestrates exit from the stem cell state in the Drosophila ovary
Source: PLoS Biol. 2024 Mar 21;22(3):e3002515. doi: 10.1371/journal.pbio.3002515 (PMC10986965; doi:10.1371/journal.pbio.3002515)
Supplement: S4 Table — (XLSX) [file pbio.3002515.s023.xlsx]

## Sheet: S4 Table
S4 Table. Average number of ECs with ectopic dpp-expressing in wild type and miR-124 mutants.
	w1118	miR-124[6]	miR-124[7]
（n）	20	22	23
Region 1 ECs	0.15	1.05	1.09
Region 2a ECs	0	0.36	0.48
