# Supplementary material for: Communication between the stem cell niche and an adjacent differentiation niche through miRNA and EGFR signaling orchestrates exit from the stem cell state in the Drosophila ovary
Source: PLoS Biol. 2024 Mar 21;22(3):e3002515. doi: 10.1371/journal.pbio.3002515 (PMC10986965; doi:10.1371/journal.pbio.3002515)
Supplement: S5 Table — (XLSX) [file pbio.3002515.s024.xlsx]

## Sheet: S5 Table
S5 Table. Primers and nucleotide information in this study.
miR-124 mimic (5'-3')
UAAGGCACGCGGUGAAUGCCAAG
Primers used for amplifying 3’ UTR of EGFR (5'-3')
EGFR-3' UTR-F	GCTCCAGTCGAGTAGGAGCA
EGFR-3' UTR-R	CCACATACATGTAAATAGTCT
Primers used for generating the EGFR-3' UTRWT construct (5'-3')
EGFR-3′ UTR_HindIII-F	ATCATAGGTTTAAACAGTTAGCTCCAGTCGAGTAGGAGCA
EGFR-3′ UTR_HindIII-R	AAAAGATCCTTTATTAAGCTCCACATACATGTAAATAGTCT
Primers used for generating the EGFR-3' UTRMUT construct (5'-3')
EGFR-3' UTRMUT-F	CACGGAATGGAAGCCATGCGGATATGC
EGFR-3' UTRMUT-R	CGCATGGCTTCCATTCCGTGTTGGCAAGATTCTCCTTCTTC
Primers used for amplifying EGFR (5'-3')
EGFR-F	ATGATGATTATCAGCATGTGGATGAGC
EGFR-R	GACGACGATCCCTGCTGACTACTG
Primers used for generating the pAc-EGFRWT construct (5'-3')
pAc-EGFRWT-F	GAGACCCCGGATCGGGGTACATGATGATTATCAGCATGTGGATGAGC
pAc-EGFRWT-R	CCACCACACTGGACTAGTAGGACGACGATCCCTGCTGACTACTG
Primers used for generating the pAc-EGFRMUT construct (5'-3')
pAc-EGFRMUT-F	GAGAATCTTGCCAACACGGAATGGAAGCCATGCGGATATGCCTTTG
pAc-EGFRMUT-R	CCATTCCGTGTTGGCAAGATTCTCCTTCTTCATTGGCAATTGCTCC
Primers used for quantitative real-time PCR (5'-3')
dpp-F	TCGGCCAACACAGTGCGAAGTTT
dpp-R	TTCACGTCGAAGTGCAGCCGAAA
dally-F	GAGCAACAGCAGATGCACACGAAT
dally-R	GTGCACTTCAAGGGTTTCACGGTT
EGFR-F	CAGACCTTCTCGGGCTTCCAG
EGFR-R	CTTAACGATCGCCAAAGCGGC
actin 5C-F	GGCGCAGAGCAAGCGTGGTA
actin 5C-R	GGGTGCCACACGCAGCTCAT
